# Supplementary material for: Achieving the Sustainable Development Goals for water and sanitation in Indonesia – Results from a five-year (2013–2017) large-scale effectiveness evaluation
Source: Int J Hyg Environ Health. 2020 Sep;230:113584. doi: 10.1016/j.ijheh.2020.113584 (PMC7607394; doi:10.1016/j.ijheh.2020.113584)
Supplement: Multimedia component 1 [file mmc1.xml]

<?xml version="1.0" encoding="UTF-8" standalone="no"?><data:data><datasets><author>modagiri@unicef.org</author><type>0</type><dataset><value>1</value><reason>Data will be made available on request</reason><comments/></dataset></datasets></data:data>
